# Supplementary material for: Nanofeatured Titanium Surfaces for Dental Implants: A Systematic Evaluation of Osseointegration
Source: Antibiotics (Basel). 2025 Nov 22;14(12):1191. doi: 10.3390/antibiotics14121191 (PMC12730116; doi:10.3390/antibiotics14121191)
Supplement: Supplementary file 1 [file antibiotics-14-01191-s001.zip]

Archive with 1 entries (1 files):
- antibiotics-3904428-supplementary.pdf
